# Supplementary material for: Relationship between loss of desiccation tolerance and programmed cell death (PCD) in mung bean (Vigna radiata) seeds
Source: PLoS One. 2019 Jul 2;14(7):e0218513. doi: 10.1371/journal.pone.0218513 (PMC6605718; doi:10.1371/journal.pone.0218513)
Supplement: S2 Supporting Information — (ZIP) [file pone.0218513.s006.zip]

Archive with 12 entries (11 files):
- S2_Supporting Information.zip/
- S2_Supporting Information.zip/0+24.jpg
- S2_Supporting Information.zip/0.jpg
- S2_Supporting Information.zip/18+24.jpg
- S2_Supporting Information.zip/18.jpg
- S2_Supporting Information.zip/24+24.jpg
- S2_Supporting Information.zip/24.jpg
- S2_Supporting Information.zip/3+24.jpg
- S2_Supporting Information.zip/3.jpg
- S2_Supporting Information.zip/6+24.jpg
- S2_Supporting Information.zip/6.jpg
- S2_Supporting Information.zip/Thumbs.db
