# Supplementary material for: Relationship between loss of desiccation tolerance and programmed cell death (PCD) in mung bean (Vigna radiata) seeds
Source: PLoS One. 2019 Jul 2;14(7):e0218513. doi: 10.1371/journal.pone.0218513 (PMC6605718; doi:10.1371/journal.pone.0218513)
Supplement: S3 Supporting Information — (ZIP) [file pone.0218513.s007.zip]

Archive with 9 entries (8 files):
- S3_Supporting Information.zip/
- S3_Supporting Information.zip/╣Γ╛╡1.jpg
- S3_Supporting Information.zip/╣Γ╛╡2.jpg
- S3_Supporting Information.zip/╣Γ╛╡3.jpg
- S3_Supporting Information.zip/╣Γ╛╡4.jpg
- S3_Supporting Information.zip/╣Γ╛╡5.jpg
- S3_Supporting Information.zip/╣Γ╛╡6.jpg
- S3_Supporting Information.zip/╣Γ╛╡7.jpg
- S3_Supporting Information.zip/╣Γ╛╡8.jpg
