# Supplementary material for: Relationship between loss of desiccation tolerance and programmed cell death (PCD) in mung bean (Vigna radiata) seeds
Source: PLoS One. 2019 Jul 2;14(7):e0218513. doi: 10.1371/journal.pone.0218513 (PMC6605718; doi:10.1371/journal.pone.0218513)
Supplement: S6 Supporting Information — (ZIP) [file pone.0218513.s010.zip]

Archive with 11 entries (10 files):
- S6_Supporting Information.zip/
- S6_Supporting Information.zip/A.tif
- S6_Supporting Information.zip/B.tif
- S6_Supporting Information.zip/C.tif
- S6_Supporting Information.zip/D.tif
- S6_Supporting Information.zip/E.tif
- S6_Supporting Information.zip/F.tif
- S6_Supporting Information.zip/G.tif
- S6_Supporting Information.zip/H.tif
- S6_Supporting Information.zip/I.tif
- S6_Supporting Information.zip/J.tif
