# Supplementary material for: Relationship between loss of desiccation tolerance and programmed cell death (PCD) in mung bean (Vigna radiata) seeds
Source: PLoS One. 2019 Jul 2;14(7):e0218513. doi: 10.1371/journal.pone.0218513 (PMC6605718; doi:10.1371/journal.pone.0218513)
Supplement: S7 Supporting Information — (ZIP) [file pone.0218513.s011.zip]

Archive with 3 entries (2 files):
- S7_Supporting Information.zip/desiccation.tif
- S7_Supporting Information.zip/undesiccation.jpg
- S7_Supporting Information.zip/
