# Supplementary material for: Relationship between loss of desiccation tolerance and programmed cell death (PCD) in mung bean (Vigna radiata) seeds
Source: PLoS One. 2019 Jul 2;14(7):e0218513. doi: 10.1371/journal.pone.0218513 (PMC6605718; doi:10.1371/journal.pone.0218513)
Supplement: S11 Supporting Information — (ZIP) [file pone.0218513.s015.zip]

Archive with 35 entries (32 files):
- S11_Supporting Information.zip/
- S11_Supporting Information.zip/105MSDCF/
- S11_Supporting Information.zip/105MSDCF/DSC05038.JPG
- S11_Supporting Information.zip/105MSDCF/DSC05039.JPG
- S11_Supporting Information.zip/105MSDCF/DSC05040.JPG
- S11_Supporting Information.zip/105MSDCF/DSC05041.JPG
- S11_Supporting Information.zip/105MSDCF/DSC05042.JPG
- S11_Supporting Information.zip/105MSDCF/DSC05043.JPG
- S11_Supporting Information.zip/105MSDCF/DSC05044.JPG
- S11_Supporting Information.zip/105MSDCF/DSC05045.JPG
- S11_Supporting Information.zip/105MSDCF/DSC05046.JPG
- S11_Supporting Information.zip/105MSDCF/DSC05047.JPG
- S11_Supporting Information.zip/105MSDCF/DSC05048.JPG
- S11_Supporting Information.zip/105MSDCF/DSC05049.JPG
- S11_Supporting Information.zip/105MSDCF/DSC05050.JPG
- S11_Supporting Information.zip/105MSDCF/DSC05051.JPG
- S11_Supporting Information.zip/105MSDCF/DSC05052.JPG
- S11_Supporting Information.zip/cccp/
- S11_Supporting Information.zip/cccp/DSC05019.JPG
- S11_Supporting Information.zip/cccp/DSC05020.JPG
- S11_Supporting Information.zip/cccp/DSC05021.JPG
- S11_Supporting Information.zip/cccp/DSC05022.JPG
- S11_Supporting Information.zip/cccp/DSC05023.JPG
- S11_Supporting Information.zip/cccp/DSC05025.JPG
- S11_Supporting Information.zip/cccp/DSC05026.JPG
- S11_Supporting Information.zip/cccp/DSC05027.JPG
- S11_Supporting Information.zip/cccp/DSC05028.JPG
- S11_Supporting Information.zip/cccp/DSC05029.JPG
- S11_Supporting Information.zip/cccp/DSC05030.JPG
- S11_Supporting Information.zip/cccp/DSC05031.JPG
- S11_Supporting Information.zip/cccp/DSC05032.JPG
- S11_Supporting Information.zip/cccp/DSC05033.JPG
- S11_Supporting Information.zip/cccp/DSC05034.JPG
- S11_Supporting Information.zip/cccp/DSC05035.JPG
- S11_Supporting Information.zip/cccp/DSC05036.JPG
