# Supplementary material for: Relationship between loss of desiccation tolerance and programmed cell death (PCD) in mung bean (Vigna radiata) seeds
Source: PLoS One. 2019 Jul 2;14(7):e0218513. doi: 10.1371/journal.pone.0218513 (PMC6605718; doi:10.1371/journal.pone.0218513)
Supplement: S12 Supporting Information — (ZIP) [file pone.0218513.s016.zip]

Archive with 10 entries (10 files):
- A.bmp
- B.bmp
- C.bmp
- D.bmp
- E.bmp
- F.bmp
- G.bmp
- H.bmp
- I.bmp
- J.bmp
