# Supplementary material for: Relationship between loss of desiccation tolerance and programmed cell death (PCD) in mung bean (Vigna radiata) seeds
Source: PLoS One. 2019 Jul 2;14(7):e0218513. doi: 10.1371/journal.pone.0218513 (PMC6605718; doi:10.1371/journal.pone.0218513)
Supplement: S14 Supporting Information — (XLSX) [file pone.0218513.s018.xlsx]

## Sheet: Content of Ca2+
Undesiccation
Time		F	Fmin	Fmax	Content(μmol/L)	Mean	SD
0h	1	8128	4636	5818	0.0234714	0.0207332	0.00303604
0h	1	7587	4291	6018	0.0174682
0h	1	7751	4194	5848	0.0212599
3h	2	6799	3674	6468	0.0292467	0.0261102	0.00272301
3h	2	6226	3365	6487	0.0243515
3h	2	6485	3491	6719	0.0247322
6h	3	4679	2556	2497	0.137244	0.116552	0.0189866
6h	3	4645	2408	2525	0.112478
6h	3	4538	2418	2485	0.0999327
18h	4	2915	1513	1453	-2.68417	-1.01517	1.47156
18h	4	2996	1511	1470	-0.456923
18h	4	2758	1471	1495	0.0955862
24h	5	6319	3523	6768	0.00913492	0.00901648	0.000134524
24h	5	6186	3323	6825	0.00904428
24h	5	6303	3503	6873	0.00887022
Desiccation
0h+24h	6	8589	4546	4758	0.0697821	0.0667034	0.0172471
0h+24h	6	7797	4311	4478	0.0481242
0h+24h	6	8260	4530	4493	0.0822039
3h+24h	7	6695	3541	3246	-0.316389	0.756641	1.51016
3h+24h	7	6699	3650	3362	2.48355
3h+24h	7	6800	3641	3713	0.102762
6h+24h	8	7618	4076	3823	3.29488	1.4861	1.62844
6h+24h	8	7428	4038	3757	1.02672
6h+24h	8	6988	3860	3792	0.1367
18h+24h	9	6875	3636	3413	-1.72173	-0.428792	1.12711
18h+24h	9	7012	3765	3628	0.346611
18h+24h	9	6344	3632	3570	0.0887414
24h+24h	10	2869	1647	2150	0.0335587	0.0617727	0.0283863
24h+24h	10	2896	1511	1891	0.0614312
24h+24h	10	3137	1728	1875	0.0903283
